# Supplementary material for: Gambling-like behavior in pigeons: ‘jackpot’ signals promote maladaptive risky choice
Source: Sci Rep. 2017 Jul 26;7:6625. doi: 10.1038/s41598-017-06641-x (PMC5529572; doi:10.1038/s41598-017-06641-x)
Supplement: Supplementary file 2 — Supplementary Dataset [file 41598_2017_6641_MOESM2_ESM.xls]

## Sheet: Baselines
Subject	Group	Condition	Odds	ChoiceUL
703	Signaled	Baseline	0	1			Herein are the data for the baseline and reversal conditions
703	Signaled	Baseline	1	1
703	Signaled	Baseline	3	1
703	Signaled	Baseline	7	1
703	Signaled	Baseline	15	1
715	Signaled	Baseline	0	1
715	Signaled	Baseline	1	1
715	Signaled	Baseline	3	1
715	Signaled	Baseline	7	1
715	Signaled	Baseline	15	1
1016	Signaled	Baseline	0	1
1016	Signaled	Baseline	1	1
1016	Signaled	Baseline	3	1
1016	Signaled	Baseline	7	1
1016	Signaled	Baseline	15	1
1053	Signaled	Baseline	0	1
1053	Signaled	Baseline	1	1
1053	Signaled	Baseline	3	1
1053	Signaled	Baseline	7	1
1053	Signaled	Baseline	15	0.88
1870	Signaled	Baseline	0	0.96
1870	Signaled	Baseline	1	1
1870	Signaled	Baseline	3	1
1870	Signaled	Baseline	7	1
1870	Signaled	Baseline	15	1
2	Unsignaled	Baseline	0	1
2	Unsignaled	Baseline	1	1
2	Unsignaled	Baseline	3	0.88
2	Unsignaled	Baseline	7	0.6
2	Unsignaled	Baseline	15	0.64
707	Unsignaled	Baseline	0	1
707	Unsignaled	Baseline	1	0.04
707	Unsignaled	Baseline	3	0
707	Unsignaled	Baseline	7	0
707	Unsignaled	Baseline	15	0
1886	Unsignaled	Baseline	0	1
1886	Unsignaled	Baseline	1	1
1886	Unsignaled	Baseline	3	1
1886	Unsignaled	Baseline	7	0.92
1886	Unsignaled	Baseline	15	0.8
19845	Unsignaled	Baseline	0	1
19845	Unsignaled	Baseline	1	0.88
19845	Unsignaled	Baseline	3	0.16
19845	Unsignaled	Baseline	7	0.16
19845	Unsignaled	Baseline	15	0.08
22748	Unsignaled	Baseline	0	0.96
22748	Unsignaled	Baseline	1	0.76
22748	Unsignaled	Baseline	3	0.72
22748	Unsignaled	Baseline	7	0.16
22748	Unsignaled	Baseline	15	0
703	Unsignaled	Reversal	0	0.88
703	Unsignaled	Reversal	1	0.48
703	Unsignaled	Reversal	3	0.2
703	Unsignaled	Reversal	7	0
703	Unsignaled	Reversal	15	0
715	Unsignaled	Reversal	0	1
715	Unsignaled	Reversal	1	0.88
715	Unsignaled	Reversal	3	0.48
715	Unsignaled	Reversal	7	0.16
715	Unsignaled	Reversal	15	0.04
1016	Unsignaled	Reversal	0	1
1016	Unsignaled	Reversal	1	0.88
1016	Unsignaled	Reversal	3	0.68
1016	Unsignaled	Reversal	7	0.4
1016	Unsignaled	Reversal	15	0.36
1053	Unsignaled	Reversal	0	0.92
1053	Unsignaled	Reversal	1	0.92
1053	Unsignaled	Reversal	3	0.56
1053	Unsignaled	Reversal	7	0.44
1053	Unsignaled	Reversal	15	0.52
1870	Unsignaled	Reversal	0	1
1870	Unsignaled	Reversal	1	0.8
1870	Unsignaled	Reversal	3	0.6
1870	Unsignaled	Reversal	7	0.44
1870	Unsignaled	Reversal	15	0.4
2	Signaled	Reversal	0	1
2	Signaled	Reversal	1	1
2	Signaled	Reversal	3	1
2	Signaled	Reversal	7	1
2	Signaled	Reversal	15	1
707	Signaled	Reversal	0	1
707	Signaled	Reversal	1	1
707	Signaled	Reversal	3	1
707	Signaled	Reversal	7	0.72
707	Signaled	Reversal	15	0.52
1886	Signaled	Reversal	0	1
1886	Signaled	Reversal	1	1
1886	Signaled	Reversal	3	1
1886	Signaled	Reversal	7	0.88
1886	Signaled	Reversal	15	0.92
19845	Signaled	Reversal	0	1
19845	Signaled	Reversal	1	1
19845	Signaled	Reversal	3	1
19845	Signaled	Reversal	7	1
19845	Signaled	Reversal	15	0.8
22748	Signaled	Reversal	0	1
22748	Signaled	Reversal	1	1
22748	Signaled	Reversal	3	1
22748	Signaled	Reversal	7	1
22748	Signaled	Reversal	15	1

## Sheet: SignaledS-
Subject	Group	Condition	Odds	ChoiceUL
703	Unsignaled	SignaledS-	0	1			Herein are the data for the reversal and signaled s- conditions
703	Unsignaled	SignaledS-	1	1
703	Unsignaled	SignaledS-	3	0.68
703	Unsignaled	SignaledS-	7	0.76
703	Unsignaled	SignaledS-	15	0.48
715	Unsignaled	SignaledS-	0	1
715	Unsignaled	SignaledS-	1	0.84
715	Unsignaled	SignaledS-	3	0.4
715	Unsignaled	SignaledS-	7	0.04
715	Unsignaled	SignaledS-	15	0.08
1016	Unsignaled	SignaledS-	0	1
1016	Unsignaled	SignaledS-	1	0.8
1016	Unsignaled	SignaledS-	3	0.52
1016	Unsignaled	SignaledS-	7	0.16
1016	Unsignaled	SignaledS-	15	0.12
1053	Unsignaled	SignaledS-	0	1
1053	Unsignaled	SignaledS-	1	1
1053	Unsignaled	SignaledS-	3	0.84
1053	Unsignaled	SignaledS-	7	0.2
1053	Unsignaled	SignaledS-	15	0.04
1870	Unsignaled	SignaledS-	0	1
1870	Unsignaled	SignaledS-	1	1
1870	Unsignaled	SignaledS-	3	1
1870	Unsignaled	SignaledS-	7	0.92
1870	Unsignaled	SignaledS-	15	0.12
2	Signaled	SignaledS-	0	1
2	Signaled	SignaledS-	1	1
2	Signaled	SignaledS-	3	1
2	Signaled	SignaledS-	7	1
2	Signaled	SignaledS-	15	1
707	Signaled	SignaledS-	0	1
707	Signaled	SignaledS-	1	1
707	Signaled	SignaledS-	3	0.96
707	Signaled	SignaledS-	7	0.96
707	Signaled	SignaledS-	15	0.48
1886	Signaled	SignaledS-	0	1
1886	Signaled	SignaledS-	1	1
1886	Signaled	SignaledS-	3	1
1886	Signaled	SignaledS-	7	0.84
1886	Signaled	SignaledS-	15	0.68
19845	Signaled	SignaledS-	0	1
19845	Signaled	SignaledS-	1	1
19845	Signaled	SignaledS-	3	1
19845	Signaled	SignaledS-	7	1
19845	Signaled	SignaledS-	15	0.96
22748	Signaled	SignaledS-	0	1
22748	Signaled	SignaledS-	1	1
22748	Signaled	SignaledS-	3	1
22748	Signaled	SignaledS-	7	1
22748	Signaled	SignaledS-	15	1
703	Unsignaled	Reversal	0	0.88
703	Unsignaled	Reversal	1	0.48
703	Unsignaled	Reversal	3	0.2
703	Unsignaled	Reversal	7	0
703	Unsignaled	Reversal	15	0
715	Unsignaled	Reversal	0	1
715	Unsignaled	Reversal	1	0.88
715	Unsignaled	Reversal	3	0.48
715	Unsignaled	Reversal	7	0.16
715	Unsignaled	Reversal	15	0.04
1016	Unsignaled	Reversal	0	1
1016	Unsignaled	Reversal	1	0.88
1016	Unsignaled	Reversal	3	0.68
1016	Unsignaled	Reversal	7	0.4
1016	Unsignaled	Reversal	15	0.36
1053	Unsignaled	Reversal	0	0.92
1053	Unsignaled	Reversal	1	0.92
1053	Unsignaled	Reversal	3	0.56
1053	Unsignaled	Reversal	7	0.44
1053	Unsignaled	Reversal	15	0.52
1870	Unsignaled	Reversal	0	1
1870	Unsignaled	Reversal	1	0.8
1870	Unsignaled	Reversal	3	0.6
1870	Unsignaled	Reversal	7	0.44
1870	Unsignaled	Reversal	15	0.4
2	Signaled	Reversal	0	1
2	Signaled	Reversal	1	1
2	Signaled	Reversal	3	1
2	Signaled	Reversal	7	1
2	Signaled	Reversal	15	1
707	Signaled	Reversal	0	1
707	Signaled	Reversal	1	1
707	Signaled	Reversal	3	1
707	Signaled	Reversal	7	0.72
707	Signaled	Reversal	15	0.52
1886	Signaled	Reversal	0	1
1886	Signaled	Reversal	1	1
1886	Signaled	Reversal	3	1
1886	Signaled	Reversal	7	0.88
1886	Signaled	Reversal	15	0.92
19845	Signaled	Reversal	0	1
19845	Signaled	Reversal	1	1
19845	Signaled	Reversal	3	1
19845	Signaled	Reversal	7	1
19845	Signaled	Reversal	15	0.8
22748	Signaled	Reversal	0	1
22748	Signaled	Reversal	1	1
22748	Signaled	Reversal	3	1
22748	Signaled	Reversal	7	1
22748	Signaled	Reversal	15	1

## Sheet: DiscountingXDemand
Subject	Group	FR	Odds	ChoiceUL
703	Non	1	0	1			Herein are the data for discounting slopes across levels of UL price requirement
703	Non	1	1	1
703	Non	1	3	0.68
703	Non	1	7	0.76
703	Non	1	15	0.48
715	Non	1	0	1
715	Non	1	1	0.84
715	Non	1	3	0.4
715	Non	1	7	0.04
715	Non	1	15	0.08
1016	Non	1	0	1
1016	Non	1	1	0.8
1016	Non	1	3	0.52
1016	Non	1	7	0.16
1016	Non	1	15	0.12
1053	Non	1	0	1
1053	Non	1	1	1
1053	Non	1	3	0.84
1053	Non	1	7	0.2
1053	Non	1	15	0.04
1870	Non	1	0	1
1870	Non	1	1	1
1870	Non	1	3	1
1870	Non	1	7	0.92
1870	Non	1	15	0.12
703	Non	2	0	1
703	Non	2	1	1
703	Non	2	3	0.88
703	Non	2	7	0.52
703	Non	2	15	0.16
715	Non	2	0	1
715	Non	2	1	0.64
715	Non	2	3	0.2
715	Non	2	7	0
715	Non	2	15	0
1016	Non	2	0	1
1016	Non	2	1	0.68
1016	Non	2	3	0.04
1016	Non	2	7	0
1016	Non	2	15	0.04
1053	Non	2	0	1
1053	Non	2	1	0.84
1053	Non	2	3	0.36
1053	Non	2	7	0.12
1053	Non	2	15	0.04
1870	Non	2	0	1
1870	Non	2	1	1
1870	Non	2	3	0.68
1870	Non	2	7	0.52
1870	Non	2	15	0.04
703	Non	4	0	1
703	Non	4	1	0.84
703	Non	4	3	0.08
703	Non	4	7	0.16
703	Non	4	15	0.08
715	Non	4	0	0.96
715	Non	4	1	0.36
715	Non	4	3	0.04
715	Non	4	7	0
715	Non	4	15	0
1016	Non	4	0	1
1016	Non	4	1	0.84
1016	Non	4	3	0.52
1016	Non	4	7	0.08
1016	Non	4	15	0.08
1053	Non	4	0	0.96
1053	Non	4	1	0.56
1053	Non	4	3	0
1053	Non	4	7	0
1053	Non	4	15	0.04
1870	Non	4	0	1
1870	Non	4	1	1
1870	Non	4	3	0.12
1870	Non	4	7	0
1870	Non	4	15	0.04
703	Non	8	0	1
703	Non	8	1	0.68
703	Non	8	3	0.24
703	Non	8	7	0.04
703	Non	8	15	0
715	Non	8	0	0.72
715	Non	8	1	0.12
715	Non	8	3	0
715	Non	8	7	0
715	Non	8	15	0
1016	Non	8	0	0.88
1016	Non	8	1	0.16
1016	Non	8	3	0.04
1016	Non	8	7	0
1016	Non	8	15	0.04
1053	Non	8	0	1
1053	Non	8	1	0.6
1053	Non	8	3	0
1053	Non	8	7	0
1053	Non	8	15	0
1870	Non	8	0	1
1870	Non	8	1	1
1870	Non	8	3	0.2
1870	Non	8	7	0.04
1870	Non	8	15	0
703	Non	16	0	0.8
703	Non	16	1	0.24
703	Non	16	3	0.32
703	Non	16	7	0
703	Non	16	15	0
715	Non	16	0	0.44
715	Non	16	1	0
715	Non	16	3	0
715	Non	16	7	0
715	Non	16	15	0
1016	Non	16	0	0.2
1016	Non	16	1	0
1016	Non	16	3	0
1016	Non	16	7	0
1016	Non	16	15	0
1053	Non	16	0	0.64
1053	Non	16	1	0.08
1053	Non	16	3	0
1053	Non	16	7	0
1053	Non	16	15	0
1870	Non	16	0	0.88
1870	Non	16	1	0.08
1870	Non	16	3	0
1870	Non	16	7	0
1870	Non	16	15	0
2	Disc	1	0	1
2	Disc	1	1	1
2	Disc	1	3	1
2	Disc	1	7	1
2	Disc	1	15	1
707	Disc	1	0	1
707	Disc	1	1	1
707	Disc	1	3	0.96
707	Disc	1	7	0.96
707	Disc	1	15	0.48
1886	Disc	1	0	1
1886	Disc	1	1	1
1886	Disc	1	3	1
1886	Disc	1	7	0.84
1886	Disc	1	15	0.68
19845	Disc	1	0	1
19845	Disc	1	1	1
19845	Disc	1	3	1
19845	Disc	1	7	1
19845	Disc	1	15	0.96
22748	Disc	1	0	1
22748	Disc	1	1	1
22748	Disc	1	3	1
22748	Disc	1	7	1
22748	Disc	1	15	1
2	Disc	2	0	1
2	Disc	2	1	1
2	Disc	2	3	1
2	Disc	2	7	1
2	Disc	2	15	1
707	Disc	2	0	1
707	Disc	2	1	1
707	Disc	2	3	1
707	Disc	2	7	0.92
707	Disc	2	15	0.4
1886	Disc	2	0	1
1886	Disc	2	1	1
1886	Disc	2	3	0.88
1886	Disc	2	7	0.68
1886	Disc	2	15	0.68
19845	Disc	2	0	1
19845	Disc	2	1	1
19845	Disc	2	3	1
19845	Disc	2	7	1
19845	Disc	2	15	1
22748	Disc	2	0	1
22748	Disc	2	1	1
22748	Disc	2	3	1
22748	Disc	2	7	1
22748	Disc	2	15	1
2	Disc	4	0	1
2	Disc	4	1	0.96
2	Disc	4	3	1
2	Disc	4	7	1
2	Disc	4	15	1
707	Disc	4	0	1
707	Disc	4	1	1
707	Disc	4	3	1
707	Disc	4	7	1
707	Disc	4	15	0.56
1886	Disc	4	0	1
1886	Disc	4	1	1
1886	Disc	4	3	0.96
1886	Disc	4	7	0.48
1886	Disc	4	15	0.24
19845	Disc	4	0	1
19845	Disc	4	1	1
19845	Disc	4	3	1
19845	Disc	4	7	1
19845	Disc	4	15	1
22748	Disc	4	0	1
22748	Disc	4	1	1
22748	Disc	4	3	1
22748	Disc	4	7	1
22748	Disc	4	15	1
2	Disc	8	0	1
2	Disc	8	1	0.96
2	Disc	8	3	0.92
2	Disc	8	7	0.72
2	Disc	8	15	0.4
707	Disc	8	0	1
707	Disc	8	1	1
707	Disc	8	3	1
707	Disc	8	7	0.76
707	Disc	8	15	0.28
1886	Disc	8	0	1
1886	Disc	8	1	1
1886	Disc	8	3	0.96
1886	Disc	8	7	0.4
1886	Disc	8	15	0.12
19845	Disc	8	0	1
19845	Disc	8	1	1
19845	Disc	8	3	1
19845	Disc	8	7	0.72
19845	Disc	8	15	0.36
22748	Disc	8	0	1
22748	Disc	8	1	1
22748	Disc	8	3	1
22748	Disc	8	7	1
22748	Disc	8	15	0.96
2	Disc	16	0	0.88
2	Disc	16	1	0.12
2	Disc	16	3	0.04
2	Disc	16	7	0
2	Disc	16	15	0
707	Disc	16	0	0.64
707	Disc	16	1	0.32
707	Disc	16	3	0.28
707	Disc	16	7	0
707	Disc	16	15	0
1886	Disc	16	0	1
1886	Disc	16	1	1
1886	Disc	16	3	0.64
1886	Disc	16	7	0.16
1886	Disc	16	15	0.04
19845	Disc	16	0	0.96
19845	Disc	16	1	1
19845	Disc	16	3	0.84
19845	Disc	16	7	0.4
19845	Disc	16	15	0.04
22748	Disc	16	0	1
22748	Disc	16	1	1
22748	Disc	16	3	1
22748	Disc	16	7	1
22748	Disc	16	15	1

## Sheet: Demand
Subject	Group	FR	ChoiceUL	LogChoiceUL
703	Non	1	0.784	1.89432			Herein are the data for the averaged UL choice across levels of UL price requirement
703	Non	2	0.712	1.85248
703	Non	4	0.432	1.63548
703	Non	8	0.392	1.59329
703	Non	16	0.272	1.43457
715	Non	1	0.472	1.67394
715	Non	2	0.368	1.56585
715	Non	4	0.272	1.43457
715	Non	8	0.168	1.22531
715	Non	16	0.088	0.944483
1016	Non	1	0.52	1.716
1016	Non	2	0.352	1.54654
1016	Non	4	0.504	1.70243
1016	Non	8	0.224	1.35025
1016	Non	16	0.04	0.60206
1053	Non	1	0.616	1.78958
1053	Non	2	0.472	1.67394
1053	Non	4	0.312	1.49415
1053	Non	8	0.32	1.50515
1053	Non	16	0.144	1.15836
1870	Non	1	0.808	1.90741
1870	Non	2	0.648	1.81158
1870	Non	4	0.432	1.63548
1870	Non	8	0.448	1.65128
1870	Non	16	0.192	1.2833
2	Disc	1	1	2
2	Disc	2	1	2
2	Disc	4	0.992	1.99651
2	Disc	8	0.8	1.90309
2	Disc	16	0.208	1.31806
707	Disc	1	0.88	1.94448
707	Disc	2	0.864	1.93651
707	Disc	4	0.912	1.95999
707	Disc	8	0.808	1.90741
707	Disc	16	0.248	1.39445
1886	Disc	1	0.904	1.95617
1886	Disc	2	0.848	1.9284
1886	Disc	4	0.736	1.86688
1886	Disc	8	0.696	1.84261
1886	Disc	16	0.568	1.75435
19845	Disc	1	0.992	1.99651
19845	Disc	2	1	2
19845	Disc	4	1	2
19845	Disc	8	0.816	1.91169
19845	Disc	16	0.648	1.81158
22748	Disc	1	1	2
22748	Disc	2	1	2
22748	Disc	4	1	2
22748	Disc	8	0.992	1.99651
22748	Disc	16	1	2

## Sheet: StimulusValue
Subject	Group	Condition	RelativeProb	ChoiceUL
703	Signaled	Baseline	1	1			Herein are the data for the baseline and reversal condition with the X axis recoded for the concatonated matching equation
703	Signaled	Baseline	0.5	1
703	Signaled	Baseline	0.25	1
703	Signaled	Baseline	0.125	1
703	Signaled	Baseline	0.0625	1
715	Signaled	Baseline	1	1
715	Signaled	Baseline	0.5	1
715	Signaled	Baseline	0.25	1
715	Signaled	Baseline	0.125	1
715	Signaled	Baseline	0.0625	1
1016	Signaled	Baseline	1	1
1016	Signaled	Baseline	0.5	1
1016	Signaled	Baseline	0.25	1
1016	Signaled	Baseline	0.125	1
1016	Signaled	Baseline	0.0625	1
1053	Signaled	Baseline	1	1
1053	Signaled	Baseline	0.5	1
1053	Signaled	Baseline	0.25	1
1053	Signaled	Baseline	0.125	1
1053	Signaled	Baseline	0.0625	0.88
1870	Signaled	Baseline	1	0.96
1870	Signaled	Baseline	0.5	1
1870	Signaled	Baseline	0.25	1
1870	Signaled	Baseline	0.125	1
1870	Signaled	Baseline	0.0625	1
2	Unsignaled	Baseline	1	1
2	Unsignaled	Baseline	0.5	1
2	Unsignaled	Baseline	0.25	0.88
2	Unsignaled	Baseline	0.125	0.6
2	Unsignaled	Baseline	0.0625	0.64
707	Unsignaled	Baseline	1	1
707	Unsignaled	Baseline	0.5	0.04
707	Unsignaled	Baseline	0.25	0
707	Unsignaled	Baseline	0.125	0
707	Unsignaled	Baseline	0.0625	0
1886	Unsignaled	Baseline	1	1
1886	Unsignaled	Baseline	0.5	1
1886	Unsignaled	Baseline	0.25	1
1886	Unsignaled	Baseline	0.125	0.92
1886	Unsignaled	Baseline	0.0625	0.8
19845	Unsignaled	Baseline	1	1
19845	Unsignaled	Baseline	0.5	0.88
19845	Unsignaled	Baseline	0.25	0.16
19845	Unsignaled	Baseline	0.125	0.16
19845	Unsignaled	Baseline	0.0625	0.08
22748	Unsignaled	Baseline	1	0.96
22748	Unsignaled	Baseline	0.5	0.76
22748	Unsignaled	Baseline	0.25	0.72
22748	Unsignaled	Baseline	0.125	0.16
22748	Unsignaled	Baseline	0.0625	0
703	Unsignaled	Reversal	1	0.88
703	Unsignaled	Reversal	0.5	0.48
703	Unsignaled	Reversal	0.25	0.2
703	Unsignaled	Reversal	0.125	0
703	Unsignaled	Reversal	0.0625	0
715	Unsignaled	Reversal	1	1
715	Unsignaled	Reversal	0.5	0.88
715	Unsignaled	Reversal	0.25	0.48
715	Unsignaled	Reversal	0.125	0.16
715	Unsignaled	Reversal	0.0625	0.04
1016	Unsignaled	Reversal	1	1
1016	Unsignaled	Reversal	0.5	0.88
1016	Unsignaled	Reversal	0.25	0.68
1016	Unsignaled	Reversal	0.125	0.4
1016	Unsignaled	Reversal	0.0625	0.36
1053	Unsignaled	Reversal	1	0.92
1053	Unsignaled	Reversal	0.5	0.92
1053	Unsignaled	Reversal	0.25	0.56
1053	Unsignaled	Reversal	0.125	0.44
1053	Unsignaled	Reversal	0.0625	0.52
1870	Unsignaled	Reversal	1	1
1870	Unsignaled	Reversal	0.5	0.8
1870	Unsignaled	Reversal	0.25	0.6
1870	Unsignaled	Reversal	0.125	0.44
1870	Unsignaled	Reversal	0.0625	0.4
2	Signaled	Reversal	1	1
2	Signaled	Reversal	0.5	1
2	Signaled	Reversal	0.25	1
2	Signaled	Reversal	0.125	1
2	Signaled	Reversal	0.0625	1
707	Signaled	Reversal	1	1
707	Signaled	Reversal	0.5	1
707	Signaled	Reversal	0.25	1
707	Signaled	Reversal	0.125	0.72
707	Signaled	Reversal	0.0625	0.52
1886	Signaled	Reversal	1	1
1886	Signaled	Reversal	0.5	1
1886	Signaled	Reversal	0.25	1
1886	Signaled	Reversal	0.125	0.88
1886	Signaled	Reversal	0.0625	0.92
19845	Signaled	Reversal	1	1
19845	Signaled	Reversal	0.5	1
19845	Signaled	Reversal	0.25	1
19845	Signaled	Reversal	0.125	1
19845	Signaled	Reversal	0.0625	0.8
22748	Signaled	Reversal	1	1
22748	Signaled	Reversal	0.5	1
22748	Signaled	Reversal	0.25	1
22748	Signaled	Reversal	0.125	1
22748	Signaled	Reversal	0.0625	1

## Sheet: DiscountingXFood
Subject	Condition	DiscountingSlope	FoodEarned
703	Signaled	2.22e-16	50				Herein are the data for discounting slopes and amount of food earned
715	Signaled	2.22e-16	44
1016	Signaled	2.22e-16	52
1053	Signaled	0.00533	54
1870	Signaled	2.22e-16	43
2	Unsignaled	0.05047	70
707	Unsignaled	27.27	124
1886	Unsignaled	0.01301	57
19845	Unsignaled	0.5616	103
22748	Unsignaled	0.3175	98
2	Signaled	2.22e-16	52
707	Signaled	0.04743	64
1886	Signaled	0.006612	52
19845	Signaled	0.01016	54
22748	Signaled	2.22e-16	47
703	Unsignaled	1.282	116
715	Unsignaled	0.3751	97
1016	Unsignaled	0.1553	79
1053	Unsignaled	0.1326	84
1870	Unsignaled	0.1643	87
